# Supplementary material for: Monocyte-Derived miRNA-1914-5p Attenuates IL-1β–Induced Monocyte Adhesion and Transmigration
Source: Int J Mol Sci. 2023 Feb 1;24(3):2829. doi: 10.3390/ijms24032829 (PMC9917334; doi:10.3390/ijms24032829)
Supplement: Supplementary file 1 [file ijms-24-02829-s001.zip]

Archive with 1 entries (1 files):
- ijms-1767312-supplementary.pdf
